# Supplementary material for: Solid-state intramolecular motions in continuous fibers driven by ambient humidity for fluorescent sensors
Source: Natl Sci Rev. 2020 Jun 17;8(4):nwaa135. doi: 10.1093/nsr/nwaa135 (PMC8288334; doi:10.1093/nsr/nwaa135)
Supplement: nwaa135_Supplemental_File [file nwaa135_supplemental_file.zip]

Archive with 1 entries (1 files):
- nwaa135-Supplementary Data.rar
